# Supplementary material for: Genotype by environment interaction, correlation, AMMI, GGE biplot and cluster analysis for grain yield and other agronomic traits in sorghum (Sorghum bicolor L. Moench)
Source: PLoS One. 2021 Oct 5;16(10):e0258211. doi: 10.1371/journal.pone.0258211 (PMC8491923; doi:10.1371/journal.pone.0258211)
Supplement: S1 Table — (XLSX) [file pone.0258211.s005.xlsx]

## Sheet: Sheet1
Sup Table 1 Genotype code and passport data of 324 sorghum genotypes
Genotype code	accession number	Accession/newly collected/Improved varieties	Zone	Latitude	Longitude	Altitude
G1	27897	Accession	WELLEGA	07-13-15-N	35-18-08-E	1263
G2	27900	Accession	WELLEGA	07-15-89-N	35-13-50-E	1006
G3	27905	Accession	WELLEGA	07-13-11-N	35-20-03-E	1430
G4	23655	Accession	WELLEGA	11-16-05-N	35-17-17-E	858
G5	69546	Accession	BENCH MAJI	07-10-00-N	36-25-00-E	1780
G6	27909	Accession	BENCH MAJI	06-46-60-N	35-12-15-E	1372
G7	27912	Accession	BENCH MAJI	06-49-22-N	35-16-37-E	1160
G8	27917	Accession	BENCH MAJI	06-61-46-N	35-31-13-E	1214
G9	27902	Accession	WELLEGA	07-16-39-N	35-19-16-E	1258
G10	27920	Accession	BENCH MAJI	06-47-41-N	35-32-08-E	1511
G11	27921	Accession	BENCH MAJI	06-53-45-N	35-33-56-E	228
G12	69173	Accession	BENCH MAJI	06-43-00-N	37-44-00-E	1760
G13	69038	Accession	ARSSI	08-01-00-N	39-50-00-E	2660
G14	27899	Accession	WELLEGA	07-13-14-N	13-16-72-E	1216
G15	223565	Accession	BENCH MAJI	08-11-00-N	37-47-00-E	1840
G16	223573	Accession	BENCH MAJI	07-18-00-N	37-48-00-E	1950
G17	229833	Accession	WELLEGA	11-05-00-N	36-34-00-E	1350
G18	226056	Accession	SOUTH WELLO	10-42-00-N	38-53-00-E	2540
G19	225836	Accession	BENCH MAJI	06-38-00-N	37-38-00-E	1270
G20	225838	Accession	BENCH MAJI	06-38-00-N	37-38-00-E	1270
G21	69496	Accession	BENCH MAJI	05-25-00-N	37-24-00-E	1150
G22	69493	Accession	BENCH MAJI	05-25-00-N	37-24-00-E	1150
G23	69500	Accession	BENCH MAJI	05-25-00-N	37-24-00-E	1300
G24	210917	Accession	BENCH MAJI	05-43-00-N	37-23-00-E	1560
G25	69312	Accession	BENCH MAJI	06-24-00-N	37-38-00-E	2360
G26	69294	Accession	BENCH MAJI	06-13-00-N	37-34-00-E
G27	19625	Accession	CENTERAL TIGRAY	14-19-8 -N	38-57-47-E	1945
G28	19619	Accession	CENTERAL TIGRAY	14-16-30-N	38-57-44-E	1983
G29	19624	Accession	CENTERAL TIGRAY	14-19-16-N	38-58-40-E	1670
G30	237042	Accession	ARSSI	07-40-00-N	40-12-00-E	1990
G31	237291	Accession	CENTERAL TIGRAY	14-12-00-N	38-56-00-E	1970
G32	237292	Accession	CENTERAL TIGRAY	14-12-00-N	38-56-00-E	2200
G33	237301	Accession	CENTERAL TIGRAY	14-10-00-N	38-45-00-E	2190
G34	238390	Accession	CENTERAL TIGRAY	13-04-00-N	39-35-00-E	2000
G35	238391	Accession	CENTERAL TIGRAY	13-04-00-N	39-35-00-E	1750
G36	238394	Accession	CENTERAL TIGRAY	14-02-00-N	38-04-00-E	1950
G37	238403	Accession	CENTERAL TIGRAY	14-04-00-N	38-05-00-E	2050
G38	238408	Accession	CENTERAL TIGRAY	14-05-00-N	39-06-00-E	1990
G39	236733	Accession	SHEWA	08-48-00-N	37-54-00-E	2270
G40	238397	Accession	CENTERAL TIGRAY	14-02-00-N	38-04-00-E	2110
G41	237281	Accession	CENTERAL TIGRAY	14-12-00-N	38-56-00-E	2000
G42	238406	Accession	CENTERAL TIGRAY	13-09-00-N	39-09-00-E	1920
G43	238407	Accession	CENTERAL TIGRAY	13-09-00-N	39-09-00-E	1870
G44	238411	Accession	CENTERAL TIGRAY	14-05-00-N	38-04-00-E	1950
G45	238412	Accession	CENTERAL TIGRAY	14-05-00-N	38-04-00-E	1930
G46	19629	Accession	CENTERAL TIGRAY	14-07-25-N	38-04-59-E	1276
G47	237309	Accession	CENTERAL TIGRAY	11-57-00-N	38-41-00-E
G48	238416	Accession	CENTERAL TIGRAY	14-05-00-N	38-04-00-E	1930
G49	238420	Accession	CENTERAL TIGRAY	14-06-00-N	38-09-00-E	1500
G50	238421	Accession	CENTERAL TIGRAY	14-06-00-N	38-09-00-E	1500
G51	237264	Accession	SOUTHERN TIGRAY	12-26-00-N	39-56-00-E	1500
G52	238379	Accession	SOUTHERN TIGRAY	12-31-00-N	39-31-00-E	2330
G53	238380	Accession	SOUTHERN TIGRAY	12-5 -00-N	38-02-00-E	2150
G54	SB1	newly collected	SOUTHERN TIGRAY	12 42 25	12.707	1650.8
G55	SB2	newly collected	SOUTHERN TIGRAY	12 42 25	12.707	1650.8
G56	SB3	newly collected	SOUTHERN TIGRAY	12 42 24	12.7069	1675.7
G57	SB4	newly collected	SOUTHERN TIGRAY	12 42 24	12.7669	1675.7
G58	SB5	newly collected	SOUTHERN TIGRAY	12 4224	12.7069	1675.7
G59	SB7	newly collected	SOUTHERN TIGRAY	12 42 27	12.7076	1679.5
G60	SB9	newly collected	SOUTHERN TIGRAY	12 42 27	12.7075	1679.6
G61	SB12	newly collected	SOUTHERN TIGRAY	12 45 17	12.755	1738.9
G62	SB13	newly collected	SOUTHERN TIGRAY	12 45 23	12.7566	1748.9
G63	SB14	newly collected	SOUTHERN TIGRAY	12 45 36	12.7602	1738.9
G64	SB15	newly collected	SOUTHERN TIGRAY	12 45 22	12.7563	1751.4
G65	SB16	newly collected	SOUTHERN TIGRAY	12 45 17	12.7549	1726.9
G66	SB17	newly collected	SOUTHERN TIGRAY	12 45 36	12.7602	1738.9
G67	SB18	newly collected	SOUTHERN TIGRAY	12 45 11	12.7531	1729.5
G68	SB19	newly collected	SOUTHERN TIGRAY	12 45 10	12.753	1729.4
G69	SB21	newly collected	SOUTHERN TIGRAY	12 45 27	12.7576	1744.7
G70	SB22	newly collected	SOUTHERN TIGRAY	12 45 36	12.7602	1738.9
G71	SB23	newly collected	SOUTHERN TIGRAY	12 47 46	12.7962	1812.3
G72	SB27	newly collected	SOUTHERN TIGRAY	12 48 17	12.8048	1831.9
G73	SB29	newly collected	SOUTHERN TIGRAY	12 48 17	12.805	1844.8
G74	SB31	newly collected	SOUTHERN TIGRAY	12 47 43	12.7954	1807.5
G75	239113	Accession	WEST HARERGE	09-36-26-N	41-06-66-E	1200
G76	239114	Accession	WEST HARERGE	09-35-74-N	41-46-38-E	1220
G77	239173	Accession	SOUTH WELLO	10-58-33-N	39-46-20-E	1560
G78	239116	Accession	WEST HARERGE	09-34-08-N	41-44-45-E	1320
G79	237287	Accession	CENTERAL TIGRAY	14-19-00-N	38-49-00-E	1420
G80	239118	Accession	WEST HARERGE	09-32-35-N	41-52-00-E	1360
G81	238455	Accession	NORTH GONDAR	12-08-00-N	38-05-00-E	1890
G82	241289	Accession	WESTHARERGE	09-11-36-N	40-39-34-E	1430
G83	239121	Accession	WEST HARERGE	09-31-04-N	41-47-54-E	1440
G84	241206	Accession	WESTHARERGE	09-05-96-N	40-56-78-E	2130
G85	239124	Accession	WEST HARERGE	09-29-64-N	41-44-79-E	1640
G86	239126	Accession	WEST HARERGE	09-30-00-N	41-44-64-E	1650
G87	239128	Accession	WEST HARERGE	09-39-19-N	41-59-17-E	1250
G88	239133	Accession	WEST HARERGE	09-35-83-N	42-06-46-E	1430
G89	239134	Accession	WEST HARERGE	09-35-83-N	42-06-46-E	1430
G90	239135	Accession	WEST HARERGE	09-37-97-N	42-08-66-E	1380
G91	239136	Accession	WEST HARERGE	09-37-97-N	42-08-66-E	1380
G92	239137	Accession	WEST HARERGE	09-37-97-N	42-08-66-E	1380
G93	239138	Accession	WEST HARERGE	09-37-97-N	42-08-66-E	1380
G94	241236	Accession	WEST HARERGE	09-30-85-N	41-52-81-E	1380
G95	239141	Accession	WEST HARERGE	09-38-69-N	42-16-55-E	1510
G96	239207	Accession	SOUTH WELLO	10-58-17-N	39-46-40-E	1580
G97	239161	Accession	SOUTH WELLO	10-58-33-N	39-46-20-E	1560
G98	239162	Accession	SOUTH WELLO	10-58-33-N	39-46-20-E	1560
G99	239163	Accession	SOUTH WELLO	10-58-33-N	39-46-20-E	1560
G100	239166	Accession	SOUTH WELLO	10-58-33-N	39-46-20-E	1560
G101	239168	Accession	SOUTH WELLO	10-58-33-N	39-46-20-E	1560
G102	239170	Accession	SOUTH WELLO	10-58-33-N	39-46-20-E	1560
G103	239174	Accession	SOUTH WELLO	10-58-33-N	39-46-20-E	1560
G104	239175	Accession	SOUTH WELLO	10-58-33-N	39-46-20-E	1560
G105	239185	Accession	SOUTH WELLO	10-58-33-N	39-46-20-E	1560
G106	226079	Accession	NORTH GONDAR	12-20-00-N	37-13-00-E	1855
G107	239192	Accession	SOUTH WELLO	10-58-33-N	39-46-20-E	1560
G108	239193	Accession	SOUTH WELLO	10-58-17-N	39-46-40-E	1580
G109	239194	Accession	SOUTH WELLO	10-58-17-N	39-46-40-E	1580
G110	239196	Accession	SOUTH WELLO	10-58-17-N	39-46-40-E	1580
G111	239197	Accession	SOUTH WELLO	10-58-17-N	39-46-40-E	1580
G112	239206	Accession	SOUTH WELLO	10-58-17-N	39-46-40-E	1580
G113	239217	Accession	SOUTH WELLO	10-58-17-N	39-46-40-E	1580
G114	239227/114	Accession	SOUTH WELLO	10-58-17-N	39-46-40-E	1580
G115	239225	Accession	SOUTH WELLO	10-58-17-N	39-46-40-E	1580
G116	69248	Accession	SOUTH WELLO	11-31-00-N	39-15-00-E	1870
G117	239195	Accession	SOUTH WELLO	10-58-17-N	39-46-40-E	1580
G118	239209	Accession	SHEWA	10-21-09-N	39-56-72-E	1420
G119	239210	Accession	SHEWA	10-21-09-N	39-56-72-E	1420
G120	239212	Accession	SHEWA	10-21-09-N	39-56-72-E	1420
G121	239214	Accession	SHEWA	10-21-09-N	39-56-72-E	1420
G122	239219	Accession	SOUTH WELLO	11-12-44-N	40-00-96-E	1670
G123	239215	Accession	SHEWA	10-21-09-N	39-56-72-E	1420
G124	239240	Accession	NORTH WELLO	11-50-03-N	39-45-97-E	1510
G125	239249	Accession	NORTH WELLO	11-43-65-N	38-55-73-E	2320
G126	238434	Accession	NORTH GONDAR	12-09-00-N	38-06-00-E	2100
G127	238392	Accession	CENTERAL TIGRAY	14-02-00-N	38-04-00-E	2000
G128	239164	Accession	SOUTH WELLO	10-58-33-N	39-46-20-E	1560
G129	238456	Accession	SOUTH WELLO	10-02-00-N	38-02-00-E	2250
G130	237043	Accession	SHEWA	08-50-00-N	39-20-00-E	1690
G131	237044	Accession	SHEWA	08-50-00-N	39-20-00-E	1700
G132	237045	Accession	SHEWA	09-30-00-N	39-20-00-E	2020
G133	238386	Accession	CENTERAL TIGRAY	14-04-00-N	38-05-00-E
G134	226046	Accession	SOUTH WELLO	11-12-00-N	40-00-00-E	1660
G135	223576	Accession	SHEWA	07-13-00-N	38-34-00-E	1860
G136	226057	Accession	SOUTH WELLO	10-37-00-N	38-48-00-E	2450
G137	226066	Accession	NORTH GONDAR	11-28-00-N	38-11-00-E	2520
G138	229832	Accession	WELLEGA	11-04-00-N	36-33-00-E	1300
G139	223587	Accession	BENCH MAJI	08-16-00-N	38-54-00-E	1700
G140	226062	Accession	SOUTH WELLO	10-46-00-N	38-48-00-E	2535
G141	27913	Accession	BENCH MAJI	06-52-27-N	35-32-08-E	1775
G142	226072	Accession	NORTH GONDAR	11-25-00-N	37-57-00-E	2360
G143	226074	Accession	NORTH GONDAR	12-30-00-N	37-24-00-E	1905
G144	226050	Accession	SOUTH WELLO	10-47-00-N	38-41-00-E	2445
G145	69305	Accession	NORTH GONDAR	11-55-00-N	37-47-00-E	2030
G146	69307	Accession	NORTH GONDAR	13-21-00-N	37-54-00-E	1480
G147	69310	Accession	NORTH GONDAR	13-20-00-N	37-52-00-E	1380
G148	69343	Accession	SOUTH WELLO	10-27-00-N	38-12-00-E	2570
G149	69517	Accession	NORTH GONDAR	12-23-00-N	37-23-00-E	2110
G150	69520	Accession	NORTH GONDAR	12-33-00-N	37-24-00-E	2200
G151	69216	Accession	NORTH WELLO	11-48-00-N	39-35-00-E	1970
G152	69138	Accession	NORTH GONDAR	12-03-00-N	36-57-00-E	2060
G153	69291	Accession	SHEWA	09-57-00-N	39-51-00-E
G154	69292	Accession	SHEWA	09-57-00-N	39-51-00-E
G155	70933	Accession	SHEWA	09-35-00-N	39-44-00-E	2880
G156	75284	Accession	SHEWA	10-25-00-N	39-56-00-E	1763
G157	210911	Accession	NORTH GONDAR	12-27-00-N	37-22-00-E	1960
G158	210945	Accession	SOUTH WELLO	11-12-00-N	40-01-00-E	1670
G159	210946	Accession	SOUTH WELLO	11-12-00-N	40-01-00-E	1670
G160	210951	Accession	NORTH WELLO	11-48-00-N	39-35-00-E	1970
G161	16097	Accession	NORTH GONDAR	12-08-56-N	34-44-20-E	2335
G162	17508	Accession	SHEWA	10-07-02-N	39-53-34-E	1250
G163	17510	Accession	SHEWA	10-20-48-N	39-54-48-E	1537
G164	17513	Accession	SHEWA	10-27-01-N	39-56-12-E	1658
G165	212541	Accession	SHEWA	09-54-00-N	38-54-00-E	1490
G166	212546	Accession	SHEWA	10-03-00-N	38-57-00-E	1540
G167	69266	Accession	WEST HARERGE	09-16-00-N	41-25-00-E	2200
G168	17538	Accession	SHEWA	09-56-34-N	39-27-14-E	2603
G169	16096	Accession	NORTH GONDAR	12-08-30-N	37-45-59-E	2216
G170	210972	Accession	NORTH WELLO	11-31-00-N	39-15-00-E	1870
G171	SB34	Improved varieties	NORTH WELLO	12 37 7	12.0438	1551
G172	SB41	Improved varieties	NORTH WELLO	12 23 7	12.0438	1551.8
G173	SB43	Improved varieties	NORTH WELLO	12 3 77	12.0438	1551.8
G174	SB53	Improved varieties	NORTH WELLO	11 58 28	11.975	1615.4
G175	SB58	Improved varieties	NORTH WELLO	12 6 42	12.1112	1480.3
G176	SB59	Improved varieties	NORTH WELLO	12 6 42	12.1117	1456.7
G177	SB60	Improved varieties	NORTH WELLO	12 6 42	12.1117	1488.7
G178	SB74	Improved varieties	SOUTH WELLO	11 44 33	11.7426	1901.9
G179	SB78	Improved varieties	SOUTH WELLO	11 32 50	11.4738	1832.9
G180	SB79	Improved varieties	SOUTH WELLO	11 32 50	11.5474	1832.9
G181	SB81	Improved varieties	SOUTH WELLO	11 32 50	11.5474	1832.9
G182	SB82	Improved varieties	SOUTH WELLO	11 32 50	11.5474	1832.9
G183	SB83	Improved varieties	SOUTH WELLO	11 32 50	11.5474	1832,9
G184	SB84	Improved varieties	SOUTH WELLO	11 32 59	11.55	1738.6
G185	SB98	Improved varieties	NORTH WELLO	11 50 59	11.8499	1603.3
G186	SB100	Improved varieties	NORTH WELLO	11 53 19	11.8888	1896.1
G187	SB101	Improved varieties	NORTH WELLO	11 53 33	11.8925	1892.8
G188	SB102	Improved varieties	NORTH WELLO	12 6 42	12.1112	1480.3
G189	SB103	Improved varieties	NORTH WELLO	11 53 30	11.8917	1907.3
G190	SB104	Improved varieties	NORTH WELLO	11 53 33	11.8925	1892.8
G191	sb11	Improved varieties	SOUTHERN TIGRAY	12 45 17	12.755	1738.9
G192	SB106	Improved varieties	NORTH WELLO	11 53 33	11.8925	1892.8
G193	SB107	Improved varieties	NORTH WELLO	11 53 32	11.8924	1899.2
G194	SB25	Improved varieties	SOUTHERN TIGRAY	12 48 17	12.8048	1831.9
G195	SB109	Improved varieties	NORTH WELLO	11 53 32	11.8924	1899.2
G196	SB110	Improved varieties	NORTH WELLO	11 53 18	11.8884	1837.3
G197	SB113	Improved varieties	NORTH WELLO	10 56 23	10.9397	1538
G198	SB118	Improved varieties	NORTH WELLO	10 53 0	10.8835	1469.5
G199	SB119	Improved varieties	NORTH WELLO	10 53 9	10.8859	1473.2
G200	SB120	Improved varieties	NORTH WELLO	10 53 5	10.8848	1492.2
G201	SB122	Improved varieties	NORTH WELLO	10 53 0	10.8835	1469.5
G202	SB123	Improved varieties	NORTH WELLO	10 53 9	10.8859	1473.2
G203	SB124	Improved varieties	NORTH WELLO	10 53 8	10.8856	1490.7
G204	SB125	Improved varieties	NORTH WELLO	10 7 13	10.1203	1156.7
G205	SB127	Improved varieties	NORTH WELLO	10 8 5	10.1348	1193.5
G206	SB128	Improved varieties	NORTH WELLO	10 75 6	10.1324	1190
G207	sb30	Improved varieties	SOUTHERN TIGRAY	12 47 43	12.7954	1807.5
G208	SB130	Improved varieties	NORTH WELLO	10 9 55	10.1651	1271.9
G209	16168	accession	WELLEGA	09-01-05-N	37-00-36-E	1614
G210	239152	accession	SOUTH WELLO	10-58-33-N	39-46-20-E	1560
G211	241288	accession	WESTHARERGE	09-17-32-N	40-50-55-E	1220
G212	241689	accession	WESTHARERGE	07-17-29-N	38-22-98-E	1490
G213	241691	accession	WESTHARERGE	07-17-29-N	38-22-99-E	1490
G214	9137	accession	WEST HARERGE	09-15-04-N	42-02-02-E	1851
G215	9142	accession	WEST HARERGE	09-23-58-N	41-16-55-E	1626
G216	9160	accession	WEST HARERGE	09-25-55-N	41-34-47-E	2033
G217	15823	accession	ARSSI	08-17-57-N	39-19-27-E	1680
G218	15836	accession	WEST HARERGE	09-20-17-N	42-06-22-E	2037
G219	15888	accession	WEST HARERGE	09-10-60-N	41-05-17-E	1985
G220	15909	accession	WEST HARERGE	08-49-10-N	40-30-09-E	1796
G221	15914	accession	WEST HARERGE	08-56-29-N	40-50-17-E	1976
G222	19626	accession	CENTERAL TIGRAY	14-19-28-N	38-57-10-E	1946
G223	15946	accession	WEST HARERGE	09-10-00-N	40-42-19-E	1516
G224	16119	accession	WELLEGA	08-56-00-N	37-03-59-E	1681
G225	15953	accession	WEST HARERGE	08-56-49-N	40-50-26-E	1919
G226	16154	accession	WELLEGA	09-29-40-N	36-23-52-E	1396
G227	19620	accession	CENTERAL TIGRAY	14-17-43-N	38-57-38-E	1955
G228	16171	accession	WELLEGA	09-57-58-N	35-00-36-E	1639
G229	16185	accession	WELLEGA	08-39-28-N	35-00-57-E	1344
G230	69034	accession	ARSSI	08-23-00-N	39-44-00-E	2275
G231	69039	accession	ARSSI	08-01-00-N	39-50-00-E	2660
G232	69229	accession	WEST HARERGE	09-04-00-N	40-50-00-E	1710
G233	69230	accession	WEST HARERGE	09-06-00-N	40-49-00-E	1760
G234	69234	accession	WEST HARERGE	09-03-00-N	40-44-00-E	1840
G235	69236	accession	WEST HARERGE	09-04-00-N	40-42-00-E	1640
G236	69237	accession	WEST HARERGE	09-04-00-N	40-42-00-E	1640
G237	69238	accession	WEST HARERGE	09-14-00-N	40-37-00-E	1470
G238	27907	accession	BENCH MAJI	06-46-50-N	35-12-14-E	1367
G239	69227	accession	WEST HARERGE	09-05-00-N	40-51-00-E	1750
G240	69261	accession	WEST HARERGE	09-09-00-N	41-02-00-E	2190
G241	69264	accession	WEST HARERGE	09-13-00-N	41-07-00-E	1900
G242	69265	accession	WEST HARERGE	09-17-00-N	41-05-00-E	1965
G243	69311	accession	BENCH MAJI	07-50-00-N	39-06-00-E	2450
G244	69284	accession	WELLEGA	08-59-00-N	34-58-00-E
G245	17517	accession	SHEWA	08-50-02-N	37-19-32-E	1760
G246	69344	accession	SHEWA	10-01-00-N	38-14-00-E	2540
G247	69503	accession	BENCH MAJI	05-25-00-N	37-24-00-E	1250
G248	69525	accession	WELLEGA	08-47-00-N	36-39-00-E	2260
G249	69528	accession	WELLEGA	08-52-00-N	35-04-00-E	1480
G250	69529	accession	WELLEGA	08-52-00-N	35-04-00-E	1480
G251	695536	accession	WELLEGA	08-27-00-N	35-38-00-E	1480
G252	69540	accession	WELLEGA	08-21-00-N	36-21-00-E	1900
G253	212542	accession	SHEWA	09-56-00-N	38-54-00-E	1580
G254	210957	accession	WEST HARERGE	09-05-00-N	40-51-00-E	1750
G255	69544	accession	WEST HARERGE	07-33-00-N	36-37-00-E	1860
G256	210955	accession	WEST HARERGE	09-05-00-N	40-51-00-E	1750
G257	210922	accession	BENCH MAJI	05-25-00-N	37-24-00-E	1150
G258	210958	accession	WEST HARERGE	09-05-00-N	40-51-00-E	1750
G259	237308	accession	CENTERAL TIGRAY	14-00-00-N	38-00-00-E	1520
G260	210976	accession	WEST HARERGE	09-09-00-N	41-02-00-E	2190
G261	210981	accession	WEST HARERGE	09-13-00-N	41-07-00-E	1900
G262	223504	accession	WELLEGA	09-21-00-N	36-38-00-E	1830
G263	223513	accession	WELLEGA	09-02-00-N	36-26-00-E	2100
G264	223517	accession	WELLEGA	09-02-00-N	36-14-00-E	1390
G265	223554	accession	WELLEGA	08-04-00-N	36-27-00-E	1610
G266	223561	accession	WEST HARERGE	08-08-00-N	37-30-00-E	1880
G267	223575	accession	SHEWA	07-13-00-N	38-34-00-E	1860
G268	223578	accession	SHEWA	07-15-00-N	38-29-00-E	1700
G269	223579	accession	SHEWA	07-14-00-N	38-38-00-E	1900
G270	223581	accession	SHEWA	07-21-00-N	38-45-00-E	1930
G271	223582	accession	SHEWA	07-21-00-N	38-45-00-E	1930
G272	223585	accession	SHEWA	08-13-00-N	38-52-00-E	1720
G273	238264	accession	WEST HARERGE	09-12-14-N	42-04-72-E	1850
G274	210953	accession	SOUTH WELLO	11-02-00-N	39-45-00-E	1830
G275	236767	accession	WEST HARERGE	09-21-13-N	41-54-59-E	1950
G276	239122	accession	WEST HARERGE	09-30-26-N	41-46-13-E	1540
G277	241278	accession	WEST HARERGE	08-59-15-N	41-34-46-E	1680
G278	241279	accession	WEST HARERGE	09-54-85-N	41-34-62-E	1560
G279	241280	accession	WEST HARERGE	09-53-97-N	41-34-39-E	1550
G280	241281	accession	WEST HARERGE	09-53-39-N	41-34-68-E	1510
G281	223586	accession	SHEWA	08-13-00-N	38-52-00-E	1720
G282	236730	accession	SHEWA	08-59-00-N	37-28-00-E	2100
G283	236732	accession	SHEWA	08-48-00-N	37-54-00-E	2400
G284	238417	accession	CENTERAL TIGRAY	14-05-00-N	38-04-00-E
G285	236734	accession	SHEWA	08-48-00-N	37-54-00-E	2100
G286	237038	accession	ARSSI	08-09-00-N	39-10-00-E	2160
G287	237039	accession	ARSSI	08-09-00-N	39-21-00-E	2340
G288	237040	accession	ARSSI	08-70-00-N	39-20-00-E	2650
G289	69232	accession	WEST HARERGE	09-05-00-N	40-48-00-E	2090
G290	241185	accession	WEST HARERGE	09-06-30-N	40-50-45-E	1600
G291	239151	accession	SOUTH WELLO	10-58-33-N	39-46-20-E	1560
G292	241187	accession	WEST HARERGE	09-03-90-N	40-51-86-E	1750
G293	241189	accession	WEST HARERGE	09-03-16-N	40-54-31-E	2000
G294	241239	accession	WEST HARERGE	09-26-35-N	41-47-30-E
G295	241241	accession	WEST HARERGE	09-21-99-N	41-46-22-E	1940
G296	241196	accession	WEST HARERGE	08-36-56-N	40-19-79-E	1720
G297	241197	accession	WEST HARERGE	08-37-79-N	40-19-78-E	1720
G298	239222	accession	SOUTH WELLO	10-58-17-N	39-46-40-E	1580
G299	241201	accession	WEST HARERGE	08-50-17-N	40-35-23-E	1670
G300	237029	accession	ARSSI	07-30-00-N	39-05-00-E	2390
G301	239761	accession	WEST HARERGE	09-17-19-N	42-06-43-E	1900
G302	241207	accession	WEST HARERGE	09-06-78-N	40-58-34-E
G303	241208	accession	WEST HARERGE	09-08-83-N	41-01-29-E	2130
G304	239183	accession	SOUTH WELLO	10-58-33-N	39-46-20-E	1560
G305	239227/305	accession	SOUTH WELLO	10-58-17-N	39-46-40-E	1580
G306	210965	accession	WEST HARERGE	09-04-00-N	40-42-00-E	1640
G307	69171	accession	BENCH MAJI	06-59-00-N	37-53-00-E	2050
G308	241233	accession	WEST HARERGE	09-23-02-N	41-30-40-E	2020
G309	241237	accession	WEST HARERGE	09-27-24-N	41-54-77-E	2020
G310	241194	accession	WEST HARERGE	08-34-02-N	40-18-65-E	1770
G311	15934	accession	WEST HARERGE	09-08-19-N	40-49-25-E	1647
G312	241254	accession	WEST HARERGE	09-16-08-N	42-10-49-E	1540
G313	241255	accession	WEST HARERGE	09-16-01-N	42-10-10-E	1520
G314	241258	accession	WEST HARERGE	09-28-19-N	42-40-54-E	1840
G315	240759	accession	WEST HARERGE	09-29-92-N	42-37-75-E	1900
G316	239191	accession	SOUTH WELLO	10-58-33-N	39-46-20-E	1560
G317	239262	accession	WEST HARERGE	09-16-41-N	42-06-06-E	1880
G318	223505	accession	WELLEGA	09-02-00-N	36-38-00-E	1830
G319	225832	accession	BENCH MAJI	06-18-00-N	36-54-00-E	2270
G320	19628	accession	CENTERAL TIGRAY	14-19-10-N	38-57-8 -E	1952
G321	B35	Improved varieties
G322	Melkam	Improved varieties
G323	Argiti	Improved varieties
G324	ESH-1	Improved varieties
