# Supplementary material for: Genotype by environment interaction, correlation, AMMI, GGE biplot and cluster analysis for grain yield and other agronomic traits in sorghum (Sorghum bicolor L. Moench)
Source: PLoS One. 2021 Oct 5;16(10):e0258211. doi: 10.1371/journal.pone.0258211 (PMC8491923; doi:10.1371/journal.pone.0258211)
Supplement: S2 Table — Gen = genotype; IPCAg1 = first interaction principal component axis scores for genotype; IPCAg2 = second interaction principal component axis scores for genotype; ASV = AMMI stability value; rASV = rank of AMMI stability value; GSI = genotype selection index. (XLSX) [file pone.0258211.s006.xlsx]

## Sheet: Sheet1
Sup Table 2 The top 10 stable genotypes ranked by AMMI stability value (ASV) for Grain yield (GY), Panicle weight (PAWT), Panicle length(PALH), Panicle width (PAWD) and Plant Height (PH)
GY							PAWT							PALH								PAWD								PH
Gen	means	IPCAg1	IPCAg2	ASV	rASV	GSI	Gen	Mean	IPCAg1	IPCAg2	ASV	rASV	GSI	Gen	Mean	IPCAg1	IPCAg2	ASV	rASV	GSI		Genotype	Mean	IPCAg1	IPCAg2	ASV	rASV	GSI		Genotype	Mean	IPCAg1	IPCAg2	ASV	rASV	GSI
70	64.8433	-0.0124	0.00354	0.015795	1	241	289	104.7	-0.00876	-2.14048	0.0161809	1	152	142	24.94	-0.03568	0.01677	0.0590862	1	117		60	7	-0.02147	0.01867	0.045284	1	286.5		284	156.8	0.14055	0.01193	0.191731	1	320
162	68.8083	-0.10115	0.02798	0.128683	2	214	70	91.6	0.02713	-0.69912	0.0502722	1	214	12	27	0.00266	0.07941	0.0795179	2	88		75	7.708	0.0254	-0.00812	0.0494981	2	231.5		180	271.6	0.01285	0.1947	0.195484	2	188
254	66.5683	0.01952	-0.15091	0.152813	3	232	238	84.9	-0.02712	-1.07289	0.0804633	2	247	204	19.33	0.04384	0.05492	0.0886641	3	189		215	8.667	0.02294	-0.02489	0.0506416	3	155		188	268.3	-0.15676	-0.03492	0.216264	3	195.5
28	65.68	-0.00919	0.15482	0.155231	4	237	254	79.4	0.15383	-2.25365	0.235091	3	270	105	17.26	-0.03251	-0.0808	0.09588	4	217		117	8.067	-0.01753	0.04549	0.0566139	4	205		142	248.5	0.08998	-0.21584	0.248182	4	250
238	70.955	0.02892	0.22634	0.229122	5	198	298	85.9	0.21268	2.52646	0.30031	4	247	153	25.72	0.0478	-0.06704	0.101269	5	104		37	7.583	-0.01655	0.0522	0.0611268	5	247		59	275.7	-0.15788	0.13398	0.253288	5	178
289	75.6667	-0.19763	0.08127	0.258549	6	165	206	108.2	-0.13685	0.15403	0.305635	5	142	40	22.39	0.00153	0.11425	0.114278	6	153.5		212	9.347	-0.03048	-0.04281	0.0725549	6	126		64	276.4	0.13133	0.281	0.333061	6	173.5
205	65.1183	-0.18145	0.25126	0.337524	7	245	28	80.5	0.19001	0.21471	0.315484	6	268	166	28.17	-0.03851	0.10389	0.120551	7	73.5		296	8.833	0.03278	0.04217	0.0758122	7	152		66	256.2	-0.26127	0.01625	0.356082	7	231.5
31	64.525	0.22349	0.24215	0.368257	8	250	122	76.7	-0.18126	-1.3417	0.407759	7	285	240	12.17	0.04214	0.10719	0.126359	8	309.5		247	6.833	-0.0313	-0.0484	0.0772069	8	306.5		138	273.2	0.10115	0.34387	0.370424	8	188
27	51.0583	0.16727	-0.31762	0.379526	9	309	37	76.1	-0.23363	0.85971	0.461267	8	290	182	17.88	-0.03129	-0.11826	0.128272	9	212		289	10.833	-0.0313	-0.0484	0.0772069	9	87.5		46	151.8	0.1534	0.31829	0.380697	9	333
37	57.1533	-0.32371	-0.09636	0.413478	10	286	136	93.7	0.32587	0.23936	0.473231	9	214	267	33.39	-0.03115	-0.12262	0.132215	10	27		102	6.333	-0.0313	-0.0484	0.0772069	10	327.5		268	348.8	-0.26015	-0.15266	0.385684	10	30
Gen= genotype
IPCAg1= first interaction principal component axis scores for genotype
IPCAg2= second interaction principal component axis scores for genotype
ASV= AMMI stability value
rASV= rank of AMMI stability value
GSI= genotype selection index
